# Supplementary material for: Characterisation of Nanoclay and Spelt Husk Microfiller-Modified Polypropylene Composites
Source: Polymers (Basel). 2022 Oct 14;14(20):4332. doi: 10.3390/polym14204332 (PMC9609350; doi:10.3390/polym14204332)
Supplement: Supplementary file 1 [file polymers-14-04332-s001.zip]

Archive with 1 entries (1 files):
- polymers-1932431-supplementary.pdf
